# Supplementary material for: Development and pyrosequencing analysis of an in-vitro oral biofilm model
Source: BMC Microbiol. 2015 Feb 10;15:24. doi: 10.1186/s12866-015-0364-1 (PMC4332733; doi:10.1186/s12866-015-0364-1)
Supplement: Additional file 1: — Table showing the alpha diversity of pooled saliva and biofilm samples. All samples were sub-sampled to 3023 sequences. P - panel; T - time point; S – saliva; SP – PMA-treated saliva; 7d - 7 days incubation; 14d - 14 days incubation; a, b, c - replicate. [file 12866_2015_364_MOESM1_ESM.xls]

## Sheet: 1
Group	Coverage	OTUs	Simpson's inverse diversity index
P1_T1_14d_a	95.9	230	28.7
P1_T1_14d_b	96	211	28.8
P1_T1_14d_c	95.3	242	27.7
P1_T1_7d_a	95.1	268	18.1
P1_T1_7d_b	95.7	248	14.5
P1_T1_7d_c	95.7	243	13.9
P1_T1_S	93.5	297	15.9
P1_T1_SP	92.4	348	11.2
P1_T2_14d_a	95.9	222	22.4
P1_T2_14d_b	96.1	217	22.5
P1_T2_14d_c	95.6	222	23.3
P1_T2_7d_a	94.9	268	12
P1_T2_7d_b	95.7	245	13.4
P1_T2_7d_c	94.3	289	12.1
P1_T2_S	94	306	23.7
P1_T2_SP	94.3	292	18.4
P1_T3_14d_a	95	268	29.8
P1_T3_14d_b	95.1	253	20.9
P1_T3_14d_c	95	247	23.7
P1_T3_7d_a	94.5	292	29.3
P1_T3_7d_b	93.3	342	34.4
P1_T3_S	93.8	307	23.7
P1_T3_SP	93.7	300	14.6
P2_14d_a	95.9	234	28.2
P2_14d_b	95.3	252	29.8
P2_14d_c	94.9	265	33.4
P2_7d_a	95.6	246	17.7
P2_7d_b	94	292	23
P2_7d_c	94.7	282	21.4
P2_S	94.5	264	19.9
P2_SP	93.7	291	17.9
P3_14d_a	96.6	195	6.1
P3_14d_b	95.7	228	9.7
P3_14d_c	96.3	217	10.2
P3_7d_a	94.8	276	19.3
P3_7d_b	94.6	289	23.1
P3_7d_c	94.6	290	19.5
P3_S	91.9	391	30.1
P3_SP	94	322	16.8
