# Supplementary material for: Development and pyrosequencing analysis of an in-vitro oral biofilm model
Source: BMC Microbiol. 2015 Feb 10;15:24. doi: 10.1186/s12866-015-0364-1 (PMC4332733; doi:10.1186/s12866-015-0364-1)
Supplement: Additional file 5: — Table showing the classification of sequences to the species level in each sample. The table shows the relative abundances of the phylotypes in the different samples. P - panel; T - time point; S – saliva; S_P – PMA-treated saliva; 7D - 7 days incubation; 14D - 14 days incubation; a, b, c - replicate. [file 12866_2015_364_MOESM5_ESM.xls]

## Sheet: 1
Phylum	Taxon	P1_T1_S	P1_T1_SP	P1_T1_7D_a	P1_T1_7D_b	P1_T1_7D_c	P1_T1_14D_a	P1_T1_14D_b	P1_T1_14D_c	P1_T2_S	P1_T2_SP	P1_T2_7D_a	P1_T2_7D_b	P1_T2_7D_c	P1_T2_14D_a	P1_T2_14D_b	P1_T2_14D_c	P1_T3_S	P1_T3_SP	P1_T3_7D_a	P1_T3_7D_b	P1_T3_14D_a	P1_T3_14D_b	P1_T3_14D_c	P2_S	P2_SP	P2_7D_a	P2_7D_b	P2_7D_c	P2_14D_a	P2_14D_b	P2_14D_c	P3_S	P3_SP	P3_7D_a	P3_7D_b	P3_7D_c	P3_14D_a	P3_14D_b	P3_14D_c
Actinobacteria	Actinobaculum sp._oral_taxon_183										0.02
Actinobacteria	Actinomyces cardiffensis					0.02	0.02		0.02																													0.03
Actinobacteria	Actinomyces georgiae																						0.02
Actinobacteria	Actinomyces graevenitzii	0.73	0.6	0.05	0.01	0.02				1.37	1.51	0.03	0.15	0.04	0.03			1.24	0.69	0.01	0.05	0.04	0.02	0.02	1.09	0.55	0.01						0.65	0.54	0.02		0.02
Actinobacteria	Actinomyces johnsonii	0.02									0.02																	0.02
Actinobacteria	Actinomyces massiliensis	0.02								0.04	0.02			0.01																			0.03
Actinobacteria	Actinomyces naeslundii	0.02			0.01					0.06	0.05						0.02	0.05	0.07						0.02			0.02					0.16	0.12
Actinobacteria	Actinomyces odontolyticus		0.02								0.02							0.02
Actinobacteria	Actinomyces sp._oral_taxon_169									0.13								0.02	0.03							0.03							0.02
Actinobacteria	Actinomyces sp._oral_taxon_171							0.02			0.04							0.02							0.02					0.09	0.04	0.06		0.06					0.03
Actinobacteria	Actinomyces sp._oral_taxon_172										0.09							0.03	0.03						0.34	0.15	0.01
Actinobacteria	Actinomyces sp._oral_taxon_175										0.02																						0.06	0.03
Actinobacteria	Actinomyces sp._oral_taxon_178																						0.02		0.02
Actinobacteria	Actinomyces sp._oral_taxon_179										0.02
Actinobacteria	Actinomyces sp._oral_taxon_180	0.08	0.25							0.07	0.04							0.09	0.06						0.24	0.1	0.01	0.02			0.02		0.29	0.06	0.02
Actinobacteria	Actinomyces sp._oral_taxon_181		0.07						0.02	0.04	0.02										0.02				0.1	0.08			0.02				0.02
Actinobacteria	Actinomyces sp._oral_taxon_448					0.02				0.02	0.02								0.01
Actinobacteria	Actinomyces sp._oral_taxon_896																																0.02
Actinobacteria	Actinomyces unclassified at species level	0.38	0.38	0.03	0.04	0.02	0.02			1.09	2.07		0.03	0.01		0.03		1.26	0.62		0.02			0.02	2.29	1.24	0.07	0.05	0.03		0.02		1.21	0.6	0.02	0.05		0.04
Actinobacteria	Actinomycetales unclassified at family level																								0.02
Actinobacteria	Atopobium parvulum	0.48	0.62	0.13	0.16	0.25	0.32	0.21	0.16	0.65	0.54	0.17	0.27	0.22	0.05	0.3	0.16	0.54	0.3	0.16	0.3	0.1	0.16	0.08	1.49	1.5	0.21	0.2	0.13	0.09	0.02		0.27	0.19	0.03	0.03	0.03	0.03	0.02	0.02
Actinobacteria	Atopobium rimae				0.01	0.03	0.03	0.03	0.03			0.02	0.01	0.01	0.05	0.23	0.14			0.01	0.03	0.02	0.02	0.03			0.19	0.33	0.15	0.12	0.12	0.12	0.05	0.03	0.13	0.29	0.1	0.13	0.1	0.15
Actinobacteria	Atopobium sp_oral_taxon_810																																					0.01
Actinobacteria	Atopobium sp._oral_taxon_416																		0.01
Actinobacteria	Atopobium unclassified at species level																										0.01
Actinobacteria	Bifidobacterium longum			0.03					0.02							0.03		0.03		0.01		0.06	0.02					0.02		0.03	0.02	0.02
Actinobacteria	Corynebacterium durum	0.03									0.02							0.02															0.17	0.07
Actinobacteria	Corynebacterium matruchotii	0.05	0.04						0.02	0.07	0.02							0.05	0.09						0.02	0.03							0.13	0.1
Actinobacteria	Corynebacterium unclassified at species level																																0.11	0.04
Actinobacteria	Cryptobacterium curtum						0.02																														0.03
Actinobacteria	Mobiluncus mulieris																									0.02		0.02
Actinobacteria	Olsenella sp_oral_taxon_809																										0.01			0.09	0.09	0.08
Actinobacteria	Olsenella uli															0.03
Actinobacteria	Rothia aeria	0.05	0.07							0.13	0.07							0.07	0.06			0.02			0.04	0.02							0.3	0.18
Actinobacteria	Rothia dentocariosa	0.3	0.29	0.02			0.02			0.46	0.6				0.03			0.66	0.76						0.04	0.05							0.52	0.92				0.01
Actinobacteria	Rothia mucilaginosa	10.47	3.36	0.02	0.04	0.03		0.02	0.03	6.56	6.44	0.03		0.03			0.02	6.42	1.38	0.01		0.02			3.2	1.26	0.01	0.02		0.06			4.7	1.82	0.03	0.01		0.04
Actinobacteria	Rothia unclassified at species level																									0.02							0.02
Actinobacteria	Scardovia wiggsiae									0.02
Bacteroidetes	Alloprevotella rava	0.13	0.11	0.02	0.09	0.02	0.03	0.03		0.18	0.07		0.01			0.03	0.02								0.12	0.08	0.04	0.12	0.07	0.06	0.02		0.06	0.1	0.02	0.07	0.02	0.01	0.02
Bacteroidetes	Alloprevotella sp._oral_taxon_308	1.62	1.56	0.22	0.11	0.23	0.03	0.08	0.03	1.92	1.6		0.03	0.07		0.07	0.02	0.71	0.53	0.12	0.17	0.04	0.03		7.83	5.58	0.44	0.45	0.77	0.26	0.65	0.31	0.22	0.15	0.03	0.04	0.02	0.04	0.03	0.02
Bacteroidetes	Alloprevotella sp._oral_taxon_473	0.18	0.29	0.42	0.27	0.27	0.05	0.05	0.23	0.15	0.04	0.77	0.86	0.69	0.58	0.6	0.28	0.12	0.07	1.53	1.15	0.65	0.36	0.42	0.2	0.13	0.07	0.15	0.17	0.03	0.04	0.08	1.63	2.42	2.1	2.74	1.43	0.42	0.63	0.37
Bacteroidetes	Alloprevotella sp._oral_taxon_474	0.33																								0.03							0.02
Bacteroidetes	Alloprevotella sp._oral_taxon_912				0.03	0.02			0.03				0.01						0.01									0.02			0.02		0.06	0.04	0.02	0.01	0.03	0.01
Bacteroidetes	Alloprevotella sp._oral_taxon_914	0.18	0.16			0.05			0.02	0.11	0.07							0.02	0.1		0.05		0.02		0.04				0.03				0.43	0.67		0.03
Bacteroidetes	Alloprevotella tannerae	0.02		0.02	0.01	0.03			0.02		0.11	0.08	0.1	0.16			0.02	0.03	0.04	0.21	0.14		0.02	0.03	1.23	2.16	1.51	1.92	1.91	0.32	0.37	0.41	0.41	0.57	0.42	0.33	0.17	0.03	0.1	0.05
Bacteroidetes	Alloprevotella unclassified at species level	0.15	0.2	0.17	0.05	0.03		0.03	0.03	0.11	0.16	0.05	0.01	0.01		0.07	0.05	0.21	0.16	0.12	0.05			0.02	0.32	0.26	0.04	0.05	0.02			0.02	0.68	0.64	0.2	0.07	0.07	0.04	0.03
Bacteroidetes	Bacteroidaceae [G-1] sp._oral_taxon_272			0.02	0.01		0.32	1.14	0.67				0.04	0.04	0.1		0.56			0.01	0.03	0.69	0.59	0.7			0.21	0.48	0.22	2.08	2.84	2.51	0.02		0.5	0.41	0.33	2.08	2.77	2.38
Bacteroidetes	Bacteroidales [F-2][G-2] sp._oral_taxon_274						0.05			0.04							0.02		0.04																	0.01
Bacteroidetes	Bacteroides heparinolyticus																										0.16	0.37	0.12	2.43	2.56	4.16		0.01	5.78	4.83	6.47	13.59	13.97	13.55
Bacteroidetes	Bacteroides unclassified at species level																			0.01																0.01
Bacteroidetes	Bacteroides zoogleoformans			0.06	0.07	0.25	1.08	1.54	1.3			0.17	0.2	0.4	3.66	1.49	3.16		0.01	0.67	0.09	2.17	1.14	1.29			0.01
Bacteroidetes	Bacteroidetes [C-1][O-1][F-1][G-3] sp._oral_taxon_280			0.05	0.14	0.88	0.49	2.04	2.2			0.02	0.03		0.28		0.53			0.01	0.17	0.04	0.51	0.18			0.11	0.15	0.23	0.7	0.9	2.37		0.01	0.32	0.48	0.12	0.51	0.67	1
Bacteroidetes	Bacteroidetes [C-1][O-1][F-1][G-3] sp._oral_taxon_281																										0.01		0.13	0.03	0.12	0.35
Bacteroidetes	Bacteroidetes [C-1][O-1][F-1][G-3] sp._oral_taxon_365				0.01	0.02															0.02						0.04		0.05	0.03	0.07	0.31			0.07	0.07	0.02	0.01	0.07
Bacteroidetes	Bacteroidetes [C-1][O-1][F-1][G-3] sp._oral_taxon_436																																0.02
Bacteroidetes	Bacteroidetes [C-1][O-1][F-1][G-3] unclassified at species level			0.03			0.08	0.1	0.03				0.14			0.3				0.01				0.02				0.02		0.15	0.02		0.02	0.01
Bacteroidetes	Bacteroidetes [C-1][O-1][F-1][G-5] sp._oral_taxon_505																																0.03
Bacteroidetes	Bacteroidetes [C-1][O-1][F-1][G-5] sp._oral_taxon_511																	0.03																0.03
Bacteroidetes	Bacteroidetes [C-1][O-1][F-1][G-5] unclassified at species level																																0.02	0.03
Bacteroidetes	Bacteroidetes [C-2][O-2][F-2][G-6] sp._oral_taxon_516		0.02															0.03
Bacteroidetes	Bacteroidetes unclassified at class level			0.81	1.12	0.77	0.56	0.21	0.48			0.81	0.57	0.6	0.13	0.5	0.47			0.21	0.29	0.06	0.23	0.31			0.03		0.05	0.32	0.14	0.37	0.02		0.02	0.07	0.02	0.04	0.1	0.02
Bacteroidetes	Bergeyella sp._oral_taxon_322	0.15	0.18					0.02		0.04	0.21				0.03			0.05	0.13						0.02	0.02							0.1	0.25			0.02
Bacteroidetes	Bergeyella sp._oral_taxon_900	0.02								0.02	0.04							0.03	0.03
Bacteroidetes	Bergeyella unclassified at species level																																	0.04
Bacteroidetes	Capnocytophaga gingivalis		0.02
Bacteroidetes	Capnocytophaga granulosa	0.58	0.44			0.03				0.11	0.11							0.05	0.22						0.02	0.02				0.03			0.11	0.09			0.02
Bacteroidetes	Capnocytophaga leadbetteri	1.29	1.16	0.02	0.05				0.02	0.17	0.21		0.01	0.01	0.03			0.26	0.61	0.06		0.02						0.02					0.16	0.13
Bacteroidetes	Capnocytophaga sp._oral_taxon_326																	0.03
Bacteroidetes	Capnocytophaga sp._oral_taxon_332																																0.03
Bacteroidetes	Capnocytophaga sp._oral_taxon_863																		0.01
Bacteroidetes	Capnocytophaga sp._oral_taxon_864	0.02								0.02									0.01															0.01
Bacteroidetes	Capnocytophaga sp._oral_taxon_878																																0.03
Bacteroidetes	Capnocytophaga sputigena	0.02								0.06	0.02							0.03															0.13	0.13
Bacteroidetes	Capnocytophaga unclassified at species level	0.02	0.05							0.02	0.05		0.01					0.1	0.04						0.02								0.02	0.06		0.01			0.02
Bacteroidetes	Porphyromonas catoniae	0.02		0.09	0.04	0.08		0.03	0.05	0.02	0.02	0.05		0.07	0.03				0.03	0.01	0.02		0.03	0.02	0.04	0.03	0.03	0.05	0.05				0.05	0.04		0.09	0.05
Bacteroidetes	Porphyromonas endodontalis	0.05	0.04	0.13	0.26	0.27	0.03	0.15	0.1	0.18	0.05	0.21	0.23	0.22		0.03	0.05	0.21	0.1	0.19	0.38	0.04	0.03	0.02	0.02	0.02	0.2	0.3	0.32	0.06	0.02	0.04	0.33	0.18	0.25	0.13	0.24	0.03	0.02	0.02
Bacteroidetes	Porphyromonas gingivalis	0.03	0.04	0.02	0.01	0.03				0.13	0.07							0.14	0.06		0.03				0.08			0.07					0.19	0.22		0.01
Bacteroidetes	Porphyromonas sp._oral_taxon_279	0.69	0.73	0.28	0.05	0.13	0.02	0.02	0.07	0.31	0.02	0.06		0.09		0.03	0.02	0.68	0.76	0.49	0.14	0.06	0.12	0.03	0.22	0.23	0.09	0.1	0.4	0.09	0.07	0.1	0.17	1.64	0.1	0.56	0.33	0.06	0.17	0.05
Bacteroidetes	Porphyromonas uenonis																												0.02	0.06	0.09	0.06		0.03	0.22	0.37	0.3	0.61	0.3	0.17
Bacteroidetes	Porphyromonas unclassified at species level	0.31	0.49	0.2	0.53	0.43	0.12	0.07	0.16	0.09	0.18	0.28	0.01	0.16	0.13	0.07		0.17	0.25	0.25	0.5	0.29	0.07	0.1	0.2	0.23	0.19	0.33	0.15	0.32		0.06	1.81	1.1	0.65	0.3	0.45	0.13	0.1	0.05
Bacteroidetes	Porphyromonodaceae unclassified at family level							0.02	0.07													0.04
Bacteroidetes	Prevotella baroniae			0.61	0.91	0.55	1.45	1.18	1.05	0.02		0.7	0.75	0.85	2.56	1.42	1.61	0.02		0.45	0.24	2.13	1.5	1.49			0.4	0.42	0.45	0.94	0.78	1.13	0.03	0.04	0.22	0.17	0.16	0.22	0.1	0.18
Bacteroidetes	Prevotella buccae			1.17	1.34	1.18	1.22	1.39	1.76			1.2	1.32	0.92	1.58	1.55	1.91			1.63	1.87	1.31	1.34	1.34			0.39	0.67	0.43	0.58	0.6	0.8	0.02		1.14	0.84	0.96	0.71	0.95	0.58
Bacteroidetes	Prevotella dentalis					0.02	0.02				0.05		0.01	0.01	0.03			0.03	0.01	0.01	0.02		0.03	0.02	0.02			0.03	0.03				0.05		0.03	0.04	0.05	0.06		0.05
Bacteroidetes	Prevotella denticola										0.02								0.01										0.02				0.02
Bacteroidetes	Prevotella enoeca									0.02
Bacteroidetes	Prevotella histicola	0.38	0.44	0.06	0.05	0.12			0.02	1.96	1.35	0.02		0.1				1.34	1.17	0.09		0.04			4.55	6.3	0.1	0.08	0.27		0.04		1.35	1.73	0.05	0.08	0.03	0.09	0.03	0.12
Bacteroidetes	Prevotella intermedia	0.02	0.02							0.06	0.07	0.02						0.17	0.14		0.05					0.03		0.03					0.36	0.62	0.12	0.13	0.19	0.03	0.02
Bacteroidetes	Prevotella maculosa								0.02															0.02										0.01
Bacteroidetes	Prevotella marshii			0.02						0.04				0.01		0.07				0.06	0.02	0.02		0.02			0.11	0.13	0.05	0.82	0.87	1.44			0.02	0.04	0.02			0.03
Bacteroidetes	Prevotella melaninogenica	6.64	5.88	0.09	0.22	0.05	0.06			6.49	7.06	0.03	0.04	0.06	0.15		0.05	6.61	6.71	0.28	0.08	0.16	0.02	0.03	17.46	18.61	0.11	0.13	0.17	0.03	0.04		4.79	3.3	0.07	0.05	0.07	0.03		0.02
Bacteroidetes	Prevotella multiformis																																0.08	0.01
Bacteroidetes	Prevotella nigrescens		0.04			0.03					0.05	0.02		0.04					0.01	0.01						0.05							0.17	0.15
Bacteroidetes	Prevotella oralis			2.69	2.44	2.38	7.04	4.38	5.38	0.02		3.84	3.6	2.82	11.95	7.28	7.72		0.01	3.82	3.55	11.99	5.69	7.81			1.14	1.78	1.11	7.69	6.2	6.2			2.79	1.9	2.15	3	3.49	3.69
Bacteroidetes	Prevotella oris	0.03	0.02	2.5	2.17	1.98	0.79	0.25	0.46	0.11	0.07	1.31	1.18	0.88	0.95	0.4	0.56	0.03	0.06	1.59	1.33	1.06	1.09	0.7	0.04	0.08	1.97	1.95	1.68	1.84	1.2	1.01	0.16	0.21	1.64	1.41	1.92	0.53	0.53	0.23
Bacteroidetes	Prevotella oulorum				0.01				0.03		0.02		0.03		0.03	0.03	0.02		0.01	0.01	0.02	0.06		0.02	0.02	0.02	0.07	0.03	0.02	0.12	0.05	0.12		0.03	0.02		0.02
Bacteroidetes	Prevotella pallens	1.16	1.02	0.23	0.09	0.07			0.02	2.07	1.18	0.02		0.1	0.03	0.03		1.27	0.94	0.13	0.09				4.02	3.27	0.73	0.67	1.03	0.12	0.21	0.04	0.86	0.67	0.03	0.12	0.05	0.04	0.02	0.03
Bacteroidetes	Prevotella pleuritidis										0.07																							0.01
Bacteroidetes	Prevotella saccharolytica			0.2	0.19	0.22	0.06	0.02	0.05			0.08	0.16	0.77	0.2	0.17	0.51		0.01	1.08	0.82	0.39	0.07	0.46			0.03	0.03	0.07	0.06		0.08			0.12	0.04	0.19	0.01		0.02
Bacteroidetes	Prevotella salivae	0.46	0.44	0.27	0.39	0.2			0.03	0.96	0.65	1	0.57	0.67	0.05	0.03	0.02	0.47	0.38	1.71	1.2	0.04	0.08	0.07	3.96	3.44	4.74	3.9	3.78	0.5	0.53	0.19	0.46	0.47	0.67	0.52	0.56	0.06	0.07	0.03
Bacteroidetes	Prevotella scopos		0.02					0.02			0.11							0.03															0.08			0.03				0.02
Bacteroidetes	Prevotella shahii	0.3	0.15							0.17	0.11	0.02		0.01			0.02	0.16	0.39	0.01		0.02	0.02	0.03	0.12	0.28	0.07	0.05	0.07				0.03	0.03	0.03	0.03
Bacteroidetes	Prevotella sp._oral_taxon_292				0.03		0.02	0.05	0.02			0.02	0.65		0.08	0.03	0.05			0.04	0.03	0.08	0.03	0.02			0.11	0.07	0.08	0.79	0.51	0.43		0.03	0.13	0.08	0.09	0.2	0.13	0.08
Bacteroidetes	Prevotella sp._oral_taxon_299	1.06	0.76		0.03	0.02	0.02			0.37	0.67		0.01			0.03		0.51	0.63	0.1		0.02			0.1	0.28	0.01		0.03				0.19	0.59	0.02		0.02		0.03
Bacteroidetes	Prevotella sp._oral_taxon_300						0.05	0.02					0.04			0.03	0.02					0.08	0.02					0.05	0.03	0.09	0.09	0.12			0.02		0.02		0.02
Bacteroidetes	Prevotella sp._oral_taxon_301	0.02																			0.02		0.02	0.02			0.01	0.05							0.02	0.05
Bacteroidetes	Prevotella sp._oral_taxon_304	0.02		0.44	0.54	0.47	0.03	0.08	0.12	0.09	0.18	0.76	0.48	1.15	0.33	0.07	0.18	0.16	0.09	2.16	1.73	0.37	0.16	0.29									0.05	0.16	7.28	8.16	8.23	3.23	3.48	4.12
Bacteroidetes	Prevotella sp._oral_taxon_305	0.05	0.04	0.14	0.09	0.13			0.05	0.02	0.16	0.11	0.44	0.12			0.05	0.02	0.01	0.46	0.36	0.02	0.03		0.44	0.73	0.98	0.83	0.83	0.09	0.14	0.12	0.1	0.06	0.42	0.26	0.19		0.05	0.05
Bacteroidetes	Prevotella sp._oral_taxon_306	0.21	0.22	0.02	0.01					0.74	0.67			0.01				0.26	0.35	0.01	0.02	0.02			4.97	4.31	0.06	0.02	0.08	0.03	0.02		0.05							0.02
Bacteroidetes	Prevotella sp._oral_taxon_309	0.08	0.18	0.02	0.04					0.67	0.63				0.13			0.07	0.12		0.03			0.02	0.02
Bacteroidetes	Prevotella sp._oral_taxon_313	0.86	1		0.07	0.03	0.02		0.02	0.74	0.72						0.02	0.87	0.91			0.04			0.18	0.25	0.01	0.07		0.06		0.02	1.24	0.84	0.22	0.18	0.12	0.06	0.05
Bacteroidetes	Prevotella sp._oral_taxon_315		0.02	0.06	0.07	0.15		0.08	0.05	0.02		0.08	0.1	0.1	0.03		0.04			0.15	0.29	0.06	0.12	0.05			0.09	0.08	0.18	0.06	0.07	0.04		0.01	0.25	0.29	0.4	0.01	0.02	0.05
Bacteroidetes	Prevotella sp._oral_taxon_317	0.02		0.02		0.03	0.02	0.08	0.1			0.08	0.01	0.01			0.05		0.03	0.03		0.02	0.02	0.02			0.01						0.03		0.02	0.12	0.09
Bacteroidetes	Prevotella sp._oral_taxon_376																																		0.02	0.01			0.05	0.07
Bacteroidetes	Prevotella sp._oral_taxon_443			0.11	0.3	0.17	0.06	0.07	0.12		0.02	0.84	0.8	0.72	0.33	0.43	0.3	0.02		1.05	0.93	0.14	0.12	0.26			0.06	0.17	0.18	0.03	0.05	0.14	0.06	0.03	0.03	0.01	0.02		0.02
Bacteroidetes	Prevotella sp._oral_taxon_475																				0.02														0.03
Bacteroidetes	Prevotella sp._oral_taxon_526	0.02			0.01						0.02	0.02		0.01				0.02	0.03	0.06	0.14													0.06	0.03	0.07
Bacteroidetes	Prevotella sp._oral_taxon_820																																		0.1	0.08		0.07	0.03	0.02
Bacteroidetes	Prevotella unclassified at species level	0.38	0.22	0.09	0.05	0.05	0.14	0.11	0.3	1.65	0.49	0.16	0.69	0.31	0.35	0.17	0.18	0.68	0.22	0.27	0.29	0.31	0.28	0.16	0.2	0.28	0.03		0.02		0.02	0.02	0.56	0.45	0.6	0.35	0.42	0.22	0.18	0.25
Bacteroidetes	Prevotella veroralis	0.02								0.02	0.02							0.02							0.04	0.02			0.02				0.02
Bacteroidetes	Tannerella forsythia	0.07		0.05	0.01			0.03				0.03	0.05	0.16	0.25	0.26	0.53			0.12	0.11	0.35	0.3	0.7			0.04	0.07	0.08	0.47	0.53	0.56	0.05	0.01	0.13	0.04	0.05	0.01
Bacteroidetes	Tannerella sp._oral_taxon_286		0.02								0.16								0.01						0.02	0.05								0.01	0.02
Bacteroidetes	Tannerella sp._oral_taxon_808																			0.01														0.04		0.01
Firmicutes	Abiotrophia defectiva	0.03	0.04							0.04	0.07	0.02	0.01	0.01				0.09	0.04														0.29	0.19	0.03	0.05	0.12			0.02
Firmicutes	Anaeroglobus geminatus			0.06	0.03	0.08	0.11	0.15	0.08			0.11	0.14	0.09	0.78	0.36	0.51			0.01	0.06	0.37	0.3	0.08			0.11	0.08	0.05	0.29	0.18	0.54		0.04	1.97	1.96	1.12	3.52	3.29	4.36
Firmicutes	Bulleidia extructa																								0.02
Firmicutes	Butyrivibrio sp._oral_taxon_094									0.02
Firmicutes	Catonella morbi	0.05	0.16	5.19	6.44	7.45	3.83	5.81	5.18	0.22	0.05	10.01	13.63	11.09	4.66	5.52	5.21	0.09	0.01	6.62	8.36	5.15	5.06	4.71	0.1	0.03	6.43	9.99	9.17	6.58	7.58	7.52	0.19	0.04	1.5	2.02	3.18	1.13	1.64	1.91
Firmicutes	Catonella sp._oral_taxon_164			0.5	0.91	1.27	0.06	0.11	0.1	0.02		0.38	0.38	1.03	0.2	0.03	0.11			0.33	0.3	0.18	0.07	0.25			0.13	0.15	0.23	0.06	0.07	0.1	0.03		0.45	0.29	0.91	0.03	0.03	0.05
Firmicutes	Catonella sp._oral_taxon_451			0.03									0.01						0.01								0.14	0.13	0.18	0.15	0.34	0.31			0.02	0.03		0.01	0.03	0.07
Firmicutes	Catonella unclassified at species level																																0.02				0.03
Firmicutes	Clostridiales_[F-1][G-1] sp._oral_taxon_093									0.02																							0.02	0.09
Firmicutes	Clostridiales_[F-2][G-1] sp._oral_taxon_075																								0.02									0.01
Firmicutes	Clostridiales_[F-2][G-2] sp._oral_taxon_085		0.02	0.05	0.01	0.08		0.02		0.02		0.03									0.02			0.02	0.1	0.13	0.1	0.05	0.02		0.02	0.02	0.1	0.01		0.03	0.03
Firmicutes	Clostridiales_[F-2][G-3] sp._oral_taxon_366			0.02	0.09	0.03	0.15	0.08	0.08			0.05	0.04	0.06	0.08		0.09				0.09	0.02	0.13	0.08
Firmicutes	Dialister invisus	0.03		0.95	1.03	1.18	2.81	3.58	3.57	0.06		0.76	0.41	0.69	4.91	4.2	3.65	0.02	0.01	0.72	1.05	3.51	2.94	2.6		0.05	4.29	4.81	4.63	6.26	5.18	5.66	0.13	0.22	2.91	3.34	3.16	3.49	3.69	3.76
Firmicutes	Dialister pneumosintes		0.02	0.31	0.42	0.17	0.35	0.07	0.26	0.02		0.17	0.1		0.35	0.26	0.19		0.01	0.31	0.26	0.37	0.15	0.18		0.02	0.01					0.02	0.03	0.06	0.48	0.25	0.28	0.25	0.42	0.27
Firmicutes	Dialister sp._oral_taxon_119						0.05	0.08	0.03					0.01	0.1								0.1	0.02					0.02						0.02	0.01	0.02	0.01	0.02	0.03
Firmicutes	Dialister unclassified at species level						0.02						0.01	0.19			0.04			0.01	0.03	0.02					0.3	0.35	0.13	1.08	0.83	0.56
Firmicutes	Enterococcus faecalis																												0.02	0.7
Firmicutes	Erysipelotrichaceae_[G-1] sp._oral_taxon_904																			0.03	0.02		0.05	0.02			0.04	0.03	0.05		0.07		0.03		0.05	0.07	0.03		0.02
Firmicutes	Erysipelotrichaceae_[G-1] sp._oral_taxon_905							0.02	0.05								0.02			0.01	0.02			0.03			0.01	0.02		0.03		0.02				0.01		0.01	0.05	0.03
Firmicutes	Erysipelotrichaceae_[G-1] unclassified at species level							0.02
Firmicutes	Firmicutes unclassified at class level																	0.02
Firmicutes	Eubacterium_[XI][G-1] infirmum									0.04																	0.11	0.1	0.03	0.06	0.12	0.06	0.05
Firmicutes	Eubacterium_[XI][G-1] sulci	0.18	0.11	0.36	0.12	0.28	0.06	0.02		0.2	0.18	0.05	0.11	0.19				0.3	0.17	0.19	0.21			0.05	0.32	0.21	1.83	1.28	1.07	0.15	0.23	0.02	0.08	0.04	0.08	0.07	0.05
Firmicutes	Eubacterium_[XI][G-1] unclassified at species level								0.02								0.02
Firmicutes	Eubacterium_[XI][G-3] brachy				0.01															0.01				0.02
Firmicutes	Eubacterium_[XI][G-5] saphenum										0.02																						0.03					0.01
Firmicutes	Eubacterium_[XI][G-6] minutum						0.05	0.02	0.05				0.01		0.1		0.02						0.03	0.02			0.01		0.02	0.03	0.04	0.19			0.02		0.03	0.01	0.1	0.07
Firmicutes	Eubacterium_[XI][G-6] nodatum			1.41	1.29	1.03	1.42	1.24	0.46					0.01		0.07		0.02		0.22		1.55	0.1	0.98				0.02	0.02	0.06	0.02	0.08	0.03			0.09			0.02
Firmicutes	Eubacterium_[XI][G-7] yurii		0.02	1	1.69	1.98	3.14	3.25	2.09	0.06		0.54	1.02	1.52	1.88	3.67	3.07			0.24	0.62	1.84	1.96	1.36			0.04	0.07	0.03	0.73	0.41	0.27			0.17	0.63	0.72	0.33	0.58	0.5
Firmicutes	Filifactor alocis			3.11	2.56	2.77	2.12	5.36	4.31	0.06		1.9	2.37	2.16	3.81	3.61	4.94	0.05	0.01	1.9	2.79	3.37	3.91	4.25	0.04		0.54	0.85	0.98	1.35	1.96	1.48	0.06		0.77	1.14	0.79	0.98	1.37	1.93
Firmicutes	Gemella haemolysans	0.02									0.05													0.02		0.07							0.02
Firmicutes	Gemella morbillorum	0.13	0.05	0.08	0.11	0.15	0.06	0.08	0.03	0.18	0.05	0.08	0.08	0.13		0.03	0.02	0.07	0.03	0.1	0.05	0.06		0.02	0.12	0.43	0.09	0.02	0.02	0.03	0.02		0.73	0.4	0.38	0.35	0.35	0.04	0.02	0.02
Firmicutes	Gemella sanguinis	0.63	0.56	0.09	0.12	0.03	0.02	0.02		1.2	1.51	0.02	0.03	0.06				0.99	0.82	0.13	0.06		0.02	0.02	0.28	0.59	0.09	0.05	0.08		0.02		1.63	1.19	0.13	0.12	0.17	0.01
Firmicutes	Gemella unclassified at species level	0.13	0.09							0.28	0.37							0.19	0.01						0.26	0.02							2.08	1.3	0.02	0.03	0.03		0.02
Firmicutes	Granulicatella adiacens		0.04	0.31	0.35	1.23	2.15	0.18	0.03	0.04	0.05	1.82	0.97	1.12	0.33	0.33	0.23		0.04	0.1	0.15	0.39	0.33	0.02	0.02	0.03	0.26	0.27	0.22	0.18	0.14	0.14	0.17	0.13	0.33	0.39	0.31	0.07	0.1
Firmicutes	Granulicatella elegans	0.03	0.05							0.02								0.02	0.01														0.48	0.32				0.01
Firmicutes	Granulicatella unclassified at species level	2.77	3.03	1.78	0.74	0.1	0.47	1.82	0.28	4.09	4.39	0.33	0.19	0.22	0.03	0.13	0.07	2.01	1.34	0.78	0.58	0.08	0.15	0.21	1.97	1.88	0.04	0.12	0.02				5.62	3.66	0.03	0.03	0.03	0.03		0.03
Firmicutes	Johnsonella ignava																				0.02	0.02	0.02
Firmicutes	Johnsonella sp._oral_taxon_166			0.02				0.02				0.02					0.04		0.01									0.02				0.02			0.05	0.09	0.12	0.06	0.03	0.03
Firmicutes	Lachnoanaerobaculum saburreum							0.02		0.02										0.01
Firmicutes	Lachnoanaerobaculum sp._oral_taxon_496																																			0.01			0.02
Firmicutes	Lachnoanaerobaculum umeaense				0.04		0.02		0.05			0.02				0.07				0.01	0.02			0.02									0.05	0.01			0.02
Firmicutes	Lachnoanaerobaculum unclassified at species level	0.17	0.11	0.48	0.46	0.48	0.26	0.02	0.21	0.06	0.07	0.62	0.1	0.37	0.18	0.23	0.09	0.21	0.13	0.55	0.7	0.12	0.18	0.13	0.4	0.15	0.1	0.07	0.08		0.02	0.02	0.33	0.01		0.05	0.14		0.02	0.05
Firmicutes	Lachnospiraceae_[G-2] sp._oral_taxon_096									0.02								0.03																	0.03
Firmicutes	Lachnospiraceae_[G-3] sp._oral_taxon_100	0.03	0.05							0.11	0.02	0.02						0.07	0.03	0.01					0.02	0.02							0.02				0.02		0.02
Firmicutes	Lachnospiraceae_[G-5 ]sp._oral_taxon_080					0.02				0.02
Firmicutes	Lachnospiraceae_[G-5 ]sp._oral_taxon_455			0.02				0.02											0.01	0.01					0.08	0.03	0.01	0.02						0.03	0.03	0.01	0.02
Firmicutes	Lachnospiraceae_[G-8 ]sp._oral_taxon_500			1.08	1.2	1.13	1.65	1.26	1.81	0.02		0.4	0.93	1.09	1.1	1.36	1.26	0.03	0.03	0.52	0.97	1.55	1.22	1.83			0.17	0.25	0.42	1.46	1.5	1.73		0.01	0.18	0.22	0.51	0.53	0.89	1.28
Firmicutes	Lachnospiraceae_[XIVa] unclassified	0.12	0.05	0.05		0.1		0.38	0.05	0.39	0.02	0.03	0.38				0.09	0.09	0.01	0.04	0.08	0.04	0.02		0.06	0.02			0.07				0.1		0.03	0.01	0.02
Firmicutes	Lactobacillus acidophilus																		0.01
Firmicutes	Lactobacillus salivarius			0.02			0.05	0.21	0.07																								0.03	0.01
Firmicutes	Lactobacillus unclassified at species level							0.02		0.02													0.02	0.02								0.02	0.02					0.01		0.02
Firmicutes	Lactobacillus vaginalis																	0.02	0.01														0.02
Firmicutes	Lactobacillus_[XVII] catenaformis			0.09	0.08	0.13	0.9	1.34	1.2			0.21	0.14	0.04	0.35	0.46	0.7	0.02		0.07	0.09	0.45	0.4	0.44			0.07	0.12	0.07	0.23	0.26	0.39	0.03		0.5	0.64	0.65	2.29	2.29	2.54
Firmicutes	Megasphaera micronuciformis	0.03	0.09	0.05	0.08	0.05		0.02	0.03	0.07	0.04	0.17	0.18	0.12			0.02	0.05	0.1	0.27	0.36	0.06	0.02	0.07	0.24	0.4	0.16	0.17	0.25		0.05	0.06	0.03	0.03	0.03	0.04	0.03	0.04	0.03	0.03
Firmicutes	Megasphaera sp._oral_taxon_123				0.01		0.08	0.13	0.1	0.02				0.04		0.03	0.04				0.03	0.02	0.1	0.08						0.03	0.02	0.02		0.01	0.08	0.05	0.05	0.04	0.02	0.02
Firmicutes	Mitsuokella sp._oral_taxon_521																																0.02
Firmicutes	Mogibacterium neglectum					0.02	0.02	0.03	0.02			0.05		0.03	0.28	0.17	0.33					0.04	0.16	0.02
Firmicutes	Mogibacterium timidum	0.03		0.02	0.05	0.07	0.12	0.05	0.05	0.02	0.02				0.03		0.02	0.03	0.01		0.02			0.08	0.02						0.02		0.03	0.01		0.05	0.02	0.06	0.1	0.02
Firmicutes	Mogibacterium unclassified at species level	0.2	0.22	2.58	2.92	2.02	3.86	3.84	3.08	0.52	0.11	1.6	1.42	1.67	2.81	2.55	3.52	0.23	0.14	2.34	2.61	3.33	3.25	4.35	0.97	0.48	1.95	2.5	1.71	2.81	3.82	2.41	0.24	0.06	2.76	2.38	2.29	1.88	3.49	2.68
Firmicutes	Mogibacterium vescum					0.02	0.02							0.01															0.02		0.02			0.03		0.01
Firmicutes	Moryella sp._oral_taxon_097			0.03	0.01	0.02				0.02			0.01							0.01					0.08		0.03	0.02	0.02	0.03					0.03		0.02
Firmicutes	Moryella sp._oral_taxon_373			0.02	0.05	0.28	0.34	1.65	1.25					0.06	0.08	0.76	0.74			0.07	0.08	0.31	0.25	0.65						0.41	0.49	0.78			0.23	0.42	0.17	0.56	0.32	0.71
Firmicutes	Moryella sp._oral_taxon_419									0.02					0.03			0.02																					0.02
Firmicutes	Moryella unclassified at species level											0.03	0.03	0.06				0.05							0.02										0.02	0.01				0.03
Firmicutes	Oribacterium sinus	0.2	0.16	0.05	0.31	0.18	0.02	0.02	0.05	0.44	0.21	0.17	0.11	0.16	0.03	0.03	0.04	0.33	0.12	0.51	0.49	0.06	0.08	0.1	0.4	0.36	0.06	0.05	0.05		0.04	0.04	0.35	0.09	0.13	0.14	0.14	0.03	0.1
Firmicutes	Oribacterium sp._oral_taxon_102																										0.01		0.02		0.05	0.02				0.03	0.07	0.01
Firmicutes	Oribacterium sp._oral_taxon_108	0.35	0.24	0.03	0.03	0.03	0.02	0.1	0.03	0.2	0.12	0.24	0.14	0.13	0.18	0.13	0.18	0.14	0.07	0.3	0.29	0.41	0.45	0.33	0.44	0.36	0.11	0.15	0.12	0.15	0.12		0.1	0.03	0.23	0.13	0.16	0.16	0.23	0.13
Firmicutes	Oribacterium unclassified at species level			0.03	0.05		0.05			0.02		0.02		0.04			0.02	0.02			0.03		0.02		0.02		0.01	0.03	0.02		0.05				0.07	0.03	0.03	0.01	0.13	0.02
Firmicutes	Parvimonas micra	0.02	0.02	1.23	1.88	0.93	7.69	5.02	8.11		0.02	1.28	1.05	0.97	10.35	12.74	9.05	0.03	0.03	1.57	1.41	6.76	8.03	9.23			0.31	0.3	0.17	5.06	7.47	3.85	0.06	0.04	0.58	0.98	0.63	1.33	2.14	1.48
Firmicutes	Parvimonas sp._oral_taxon_110			0.58	0.51	0.42	4.12	2.32	2.78	0.02		0.05	0.01	0.12	0.18	0.73	0.4			0.3	0.58	2.39	5.01	3.1			0.03	0.08	0.03	1.02	1.04	1.11			0.05	0.1	0.07	0.35	0.5	0.58
Firmicutes	Parvimonas unclassified at species level			3.66	2.02	3.18	0.67	0.13	0.36		0.02	1.98	1.58	1.33	0.1	0.13	0.05			6.32	4.75	0.72	0.51	0.77	0.1		3.57	2.5	2.11	1.75	2.16	0.45	0.06	0.01	3.31	4.48	4.37	0.46	0.75	0.62
Firmicutes	Peptococcus sp._oral_taxon_167	0.02		0.02	0.05				0.02		0.02				0.03			0.03		0.03				0.02	0.02		0.01	0.02	0.1		0.04		0.02			0.01	0.02			0.02
Firmicutes	Peptococcus unclassified at species level			0.02																																	0.02
Firmicutes	Peptoniphilus sp._oral_taxon_386			3.36	1.61	1.17	8.96	8.68	7.47			1.5	0.71	0.79	6.09	5.86	9.7			1.06	0.97	8.83	12.14	11.63			0.06	0.08			0.04	0.02
Firmicutes	Peptoniphilus sp._oral_taxon_836			0.28	0.69	0.23	2.53	1.54	1.41			0.11	0.23	0.25	0.83	1.26	1			0.03	0.09	0.08	0.46	0.31						0.03
Firmicutes	Peptostreptococcaceae_[XI] unclassified				0.03				0.02			0.05		0.03									0.02					0.02			0.12
Firmicutes	Peptostreptococcaceae_[XI][G-1] sp._oral_taxon_383			0.03			0.02	0.02	0.02			0.03		0.01						0.01		0.02	0.02	0.02											0.22	0.13	0.1	0.07	0.15	0.1
Firmicutes	Peptostreptococcaceae_[XI][G-2] sp._oral_taxon_091			0.53	0.45	0.45	0.21	0.18	0.2			0.28	0.15	0.6	0.15	0.23	0.21			0.43	0.59	0.25	0.26	0.18			0.39	0.68	0.52	0.35	0.3	0.23			0.43	0.34	0.75	0.3	0.35	0.15
Firmicutes	Peptostreptococcaceae_[XI][G-3] sp._oral_taxon_495						0.02	0.03																						0.06	0.02
Firmicutes	Peptostreptococcaceae_[XI][G-4] sp._oral_taxon_103				0.01		0.02		0.05			0.03		0.01	0.03						0.02	0.02		0.02			0.44	0.7	0.47	0.32	0.12	0.16
Firmicutes	Peptostreptococcaceae_[XI][G-4] unclassified at species level			0.42	0.24	0.23	0.09	0.11	0.07	0.02		0.09	0.19	0.12	0.08	0.1	0.05			0.33	0.3	0.16	0.25	0.31			0.07	0.1	0.13	0.18	0.9	0.51	0.02		0.2	0.34	0.4	0.16	0.18	0.27
Firmicutes	Peptostreptococcaceae_[XI][G-5] sp._oral_taxon_493	0.02																0.02																0.01
Firmicutes	Peptostreptococcaceae_[XI][G-7] sp._oral_taxon_081			1.69	2.03	3.25	0.14	0.34	0.51	0.02		1.31	2.87	2.94	0.88	1.12	0.88	0.02		2.43	4.67	1.04	2.1	2.03			4.11	5.03	5.48	2.57	2.83	3.42	0.05		1.45	2.79	3.01	0.43	0.84	0.81
Firmicutes	Peptostreptococcaceae_[XI][G-7] sp._oral_taxon_106			0.02									0.01
Firmicutes	Peptostreptococcaceae_[XIII][G-2] sp._oral_taxon_790			2.19	2.31	2.53	3.19	5.5	4.23	0.04		0.43	0.89	1.56	3.11	3.9	4.75			0.24	0.58	2	2.89	3.81			0.01				0.02	0.02
Firmicutes	Peptostreptococcus stomatis	0.08	0.04	1.75	1.37	1.4	1.69	0.95	1.41	0.18	0.02	0.4	0.27	0.33	0.8	0.56	0.42	0.12	0.01	1.21	0.62	1.02	0.51	0.51	0.18		16.65	12.94	13.31	7.98	8.87	5.71	0.4	0.01	1.02	1	1.19	0.32	0.42	0.42
Firmicutes	Peptostreptococcus unclassified at species level																																			0.01
Firmicutes	Pseudoramibacter alactolyticus																										0.06	0.05		0.06	0.37	1.01	0.03	0.01	0.12	0.8	0.03	0.94	1.1	1.13
Firmicutes	Selenomonas artemidis																									0.02
Firmicutes	Selenomonas dianae			0.22	0.24	0.13	0.29					0.46	0.39	0.21	0.03	0.2	0.02			0.75	1	0.06	0.02	0.03				0.08	0.1	0.61	0.23	0.27	0.08	0.15	0.55	0.63	0.7	0.92	1.39	1.2
Firmicutes	Selenomonas flueggei														0.05		0.02
Firmicutes	Selenomonas noxia										0.02							0.02	0.01														0.05	0.04			0.02
Firmicutes	Selenomonas sp._oral_taxon_126					0.02	0.09		0.03			0.13		0.13		0.1	0.07				0.11	0.16	0.23				0.23	0.28	0.32	0.7	0.39	0.76			0.03	0.05		0.14	0.07	0.23
Firmicutes	Selenomonas sp._oral_taxon_146											0.03	0.1	0.12
Firmicutes	Selenomonas sp._oral_taxon_149								0.02												0.02							0.02
Firmicutes	Selenomonas sp._oral_taxon_388																																	0.01
Firmicutes	Selenomonas sp._oral_taxon_478	0.12	0.38			0.02	0.02		0.02	0.07	0.07			0.01			0.02	0.03	0.1	0.1	0.03	0.04	0.05	0.02	0.02	0.07	0.09	0.02	0.12	0.03	0.14							0.01
Firmicutes	Selenomonas sp._oral_taxon_501																										0.03	0.25	0.42	2.25	0.81	2.76	0.02		0.9	1.34	1.42	2.76	2.42	3.61
Firmicutes	Selenomonas sp._oral_taxon_892				0.01	0.05						0.06	0.04							0.04
Firmicutes	Selenomonas sputigena	0.02	0.04			0.03	0.02				0.02								0.01	0.01	0.02			0.02		0.08	0.01				0.02		0.05	0.06
Firmicutes	Selenomonas unclassified at species level	0.07	0.05	0.47	0.65	0.53	0.23	0.23	0.56	0.11	0.07	0.73	0.93	0.77	1.3	1.09	1	0.05	0.06	0.42	0.91	1.35	1.25	0.75	0.04	0.1	0.63	0.82	0.68	1.52	1.17	1.5	0.24	0.25	0.45	0.71	0.68	0.38	0.65	0.83
Firmicutes	Shuttleworthia satelles	0.03		0.02	0.07	0.05	0.09	0.1	0.05			0.03	0.04	0.04	0.03	0.03	0.07				0.14						0.01	0.05		0.03	0.04	0.02	0.05	0.01	0.03	0.13	0.09	0.04	0.1	0.05
Firmicutes	Solobacterium moorei	0.21	0.16	0.52	0.43	0.17	0.58	0.28	0.41	0.33	0.12	0.52	0.42	0.43	0.53	0.53	0.61	0.07	0.03	0.84	0.89	0.33	0.4	0.42	2.45	2.53	0.66	0.68	0.82	0.67	0.67	0.54	0.27	0.21	0.3	0.5	0.14	0.56	0.69	0.57
Firmicutes	Staphylococcus aureus																																0.03						0.02
Firmicutes	Staphylococcus epidermidis						0.02
Firmicutes	Streptococcus anginosus			0.36	0.14	0.08	1.57	2.67	1.64			0.06	0.16	0.12	1.35	2.28	1.86			0.07	0.18	1.02	0.96	1.03		0.02	0.3	0.53	0.52	4.42	4.13	4.41	0.02		0.08	0.29	0.03	0.51	0.57	0.98
Firmicutes	Streptococcus australis	1.12	1.45	0.44	0.19	0.2	0.05	0.13	0.03	0.81	0.46	0.92	0.8	1.74	0.13			1.57	0.68	1.02	0.99	0.14	0.08	0.05	0.14	0.12	0.33	0.13	0.13	0.03	0.05		1.67	0.72	0.72	0.45	0.8	0.03		0.05
Firmicutes	Streptococcus constellatus	0.02	0.02	1.31	0.89	0.62	7.26	5.71	7.43	0.09	0.02	0.46	0.69	0.61	5.71	5.72	6.7	0.02	0.06	0.36	0.7	6.48	10.56	7.94			0.3	0.35	0.4	2.25	2.53	4.3	0.02		0.2	0.63	0.66	3.25	3.16	2.79
Firmicutes	Streptococcus cristatus																																		0.02
Firmicutes	Streptococcus gordonii	0.05	0.02	0.03	0.05	0.63				0.07	0.04	0.32	0.53	0.75		0.03		0.03		0.07	0.23				0.02	0.02	0.07		0.18	0.03	0.02	0.04	0.25	0.34	1.04	1.2	1.45	0.13	0.08	0.12
Firmicutes	Streptococcus infantis	0.07	0.24	0.02						0.43				0.01				0.02	0.01	0.01													0.05	0.03
Firmicutes	Streptococcus intermedius			0.34	0.26	0.13	0.29	0.21	0.26			0.21	0.35	0.22	1.4	1.22	0.72		0.03	0.06	0.14	0.37	0.25	0.28	0.02		0.01	0.03	0.03	0.12	0.11	0.08	0.02	0.01	0.05	0.05	0.02	0.13	0.12	0.12
Firmicutes	Streptococcus mitis	0.02									0.07			0.01				0.14	0.01						0.02								0.1	0.13
Firmicutes	Streptococcus mitis_bv_2	0.05	0.02	0.47	0.42	0.43	0.17	0.2	0.1	0.09	0.05	1.63	0.78	1.45	1.08	0.73	0.44	0.17	0.07	0.75	1.23	0.69	0.26	0.23	0.6	0.1	3.4	2.23	2.51	2.46	1.78	1.48	0.59	1.44	0.67	0.52	0.31	0.13	0.13	0.08
Firmicutes	Streptococcus mutans																																0.02	0.03		0.01
Firmicutes	Streptococcus parasanguinis_I		0.02																						0.02	0.03							0.05	0.03
Firmicutes	Streptococcus parasanguinis_II	3.3	2.47	0.44	0.27	0.32	0.14	0.15	0.07	5.68	2.72	0.22	0.12	0.1	0.08			6.16	3.61	0.27	0.3	0.1		0.02	3.1	2.35	0.91	0.75	0.95	0.15	0.11	0.02	2.86	1.55	0.15	0.07	0.17	0.06		0.02
Firmicutes	Streptococcus salivarius	0.21	0.11	0.11	0.04	0.03	0.06	0.2	0.02	0.55	0.07		0.05	1.06	0.05			0.58	0.17	0.09	0.11		0.02		7.32	4.82	6.81	6.56	6.11	0.26	0.57	0.25	5.74	4.29	3.34	2.74	2.39	0.19	0.28	0.02
Firmicutes	Streptococcus sanguinis	0.02	0.09		0.03			0.03		0.02	0.02														0.02				0.02								0.03	0.01
Firmicutes	Streptococcus sinensis																								0.02		0.17	0.1	0.05	0.94	0.88	1.09			0.05	0.03	0.05	0.19	0.17	0.13
Firmicutes	Streptococcus sp._oral_taxon_056		0.02							0.02								0.03	0.01						0.04	0.02							0.03	0.13	0.07	0.09	0.28	0.06	0.07
Firmicutes	Streptococcus sp._oral_taxon_057	0.02	0.04	0.08	0.01					0.06	0.07		0.01		0.08			0.05				0.02					0.01				0.02
Firmicutes	Streptococcus sp._oral_taxon_058	0.18	0.24	0.38	0.39	0.37	1.08	0.92	1.15	0.46	0.19	0.47	0.3	0.16	0.8	0.93	0.32	0.26	0.29	0.19	0.26	0.02	0.15	0.29	0.36	0.17	0.14	0.15	0.12		0.09		0.71	0.78	0.3	0.17	0.21	0.06	0.05	0.02
Firmicutes	Streptococcus sp._oral_taxon_061	0.79	2.23	1.64	1.42	1.35	0.21	0.47	0.38	2.72	1.54	1.04	0.52	1	0.03	0.03	0.07	2.13	2.14	3.43	2.99	1.9	0.92	0.26	0.34	0.45	1.2	1.07	0.7				2.01	1.26	0.8	0.48	0.77	0.14	0.07	0.02
Firmicutes	Streptococcus sp._oral_taxon_064	0.18		0.06	0.24	0.2	4.32	1.93	0.03		0.02	3.67	0.1	0.04	0.08	0.03							0.03		0.14	0.02	0.14	0.03	0.1		0.02	0.02			0.02					0.02
Firmicutes	Streptococcus sp._oral_taxon_065	0.05	0.04
Firmicutes	Streptococcus sp._oral_taxon_066	0.73	0.04	0.03	0.01	0.03	0.02	0.02		0.07	0.05	0.06	0.01	0.09				0.35	0.16	0.16	0.41	0.02	0.05	0.02	0.02		0.01	0.03	0.02				0.13	0.45	0.03	0.03	0.03		0.02	0.03
Firmicutes	Streptococcus sp._oral_taxon_068																									0.02
Firmicutes	Streptococcus sp._oral_taxon_070																																	0.01
Firmicutes	Streptococcus sp._oral_taxon_071	0.07	0.05	0.08	0.03		0.02	0.02	0.02	0.15	0.26	0.02	0.03	0.04	0.03		0.04		0.12		0.27	0.02		0.02	0.06	0.1	2.25	1.5	1.26	0.29	0.21	0.12	0.13	0.01	0.28	0.33	0.14		0.03	0.02
Firmicutes	Streptococcus sp._oral_taxon_074	0.05																							0.04	0.02								0.03				0.01
Firmicutes	Streptococcus unclassified at species level	22.4	13.45	13.91	11.3	10.38	6.12	5.53	5.56	12.5	13.82	7.91	5.13	6.78	4.06	3.87	2.84	17.93	14.63	9.23	7.48	2.9	2.23	2.17	6.6	8.26	5.62	5.13	5.51	2.6	2.44	1.44	17.01	13.7	8.05	7.5	7.03	1.39	1.25	1.56
Firmicutes	Streptococcus vestibularis	0.03	0.04	0.06	0.08	0.08				8.54	0.05		0.01	0.07			0.02	9.5	5.19	3.43	2.5				0.1	0.03	0.04	0.02	0.02	0.06			0.3	0.13	0.12	0.13
Firmicutes	Veillonella atypica	0.02		0.08	0.11	0.07	0.05			0.02	0.04	0.14	0.01	0.13				0.03	0.1	0.15	0.2	0.02	0.03	0.05	0.1	0.17	0.07	0.08	0.07		0.09	0.06	0.05	0.04	0.07	0.08	0.09	0.03	0.05
Firmicutes	Veillonella dispar																																		0.02
Firmicutes	Veillonella parvula	1.09	1.16	21.02	23.01	23.11	3.86	4.84	5.87	2.38	2.72	26.17	20.29	26.41	5.94	8.14	3.88	3.17	2.42	7.27	7.66	4.09	5.18	2.86	5.09	7.4	7.38	6.2	9.17	9.27	5.9	6.82	0.82	1.91	16.05	14.44	17.25	2.24	2.37	2.61
Firmicutes	Veillonella rogosae		0.05	0.02							0.04	0.09			0.05			0.02	0.01	0.01						0.02							0.02	0.09		0.01		0.01		0.03
Firmicutes	Veillonella sp._oral_taxon_780										0.02															0.02							0.36	0.7
Firmicutes	Veillonella sp._oral_taxon_917	0.02	0.02							0.24	0.28	0.09	0.01	0.1				0.24	0.38	0.82	0.32	0.04	0.08	0.02	0.04	0.07	0.03	0.07	0.03	0.03
Firmicutes	Veillonella unclassified at species level	3.02	7.24	5.27	5.91	5.78	1.28	0.8	1.5	5.97	14.45	7.42	2.89	4.62	0.75	1.22	0.51	7.67	17.66	12.24	8.43	1.94	1.01	1.18	7.72	10.24	7.59	7.94	7.34	1.52	2.77	1.73	5.66	7.94	7.77	8.66	7.04	1.15	1.67	1.1
Firmicutes	Veillonellaceae unclassified					0.02				0.04				0.01							0.02																0.02		0.02
Firmicutes	Veillonellaceae unclassified	0.02
Firmicutes	Veillonellaceae_[G-1 ] sp._oral_taxon_155								0.02															0.02								0.02
Firmicutes	Veillonellaceae_[G-1] sp._oral_taxon_129																								0.02
Fusobacteria	Fusobacteriales unclassified at family level																														0.02
Fusobacteria	Fusobacterium necrophorum													0.03	0.03	0.03
Fusobacteria	Fusobacterium nucleatum_ss_polymorphum												0.07	0.01															0.02
Fusobacteria	Fusobacterium nucleatum_ss_vincentii	0.03	0.02	0.14	0.3	0.13	0.05		0.02	0.13	0.19	0.33	0.93	0.43	0.18	0.07	0.05	0.09	0.17	0.25	0.5	0.04	0.07	0.07	0.02	0.05	0.64	0.48	0.48	0.18	0.39	0.25	0.11	0.28	0.08	0.1	0.16	0.03	0.07	0.1
Fusobacteria	Fusobacterium nucleatum_ss._animalis			1.16	1.1	1.07	1.62	1.37	1.74			0.96	13.48	1.49	2.23	2.28	1.54		0.01	1.21	1.88	2.51	1.93	1.57			0.57	0.95	1.07	1.99	1.84	1.48	0.02		0.55	0.76	0.96	0.52	0.74	0.76
Fusobacteria	Fusobacterium nucleatum_ss._nucleatum			2.38	3.49	4.11	0.98	1.65	2.2	0.11	0.04	3.53	0.22	4.65	2.66	3.21	3.81	0.1	0.03	3.13	5.79	2.72	3.43	3.53			0.44	0.27	0.37	0.03	0.14	0.02			0.07	0.07	0.14	0.1	0.1	0.18
Fusobacteria	Fusobacterium periodonticum	0.18	0.2			0.02				0.11	0.18			0.01				0.12	0.13						0.04	0.08							0.05	0.07	0.02			0.01	0.02
Fusobacteria	Fusobacterium sp._oral_taxon_203			0.02	0.01							0.05	0.03					0.02		0.04	0.06								0.03
Fusobacteria	Fusobacterium sp._oral_taxon_370																																							0.08
Fusobacteria	Fusobacterium unclassified at species level		0.04	0.05	0.07	0.03		0.03		0.02		0.06	4.04	0.12	0.05	0.07	0.09	0.02		0.07	0.08	0.1	0.07	0.1			0.33	0.53	0.23	0.18	0.12	0.37	0.05		0.3	0.47	0.37	0.12	0.18	0.1
Fusobacteria	Leptotrichia hofstadii_oral_taxon_224																								0.02
Fusobacteria	Leptotrichia sp._oral_taxon_215		0.02								0.02		0.03
Fusobacteria	Leptotrichia sp._oral_taxon_221	0.2	0.38							0.24	0.21							0.09	0.16						0.26	0.21							0.05	0.06
Fusobacteria	Leptotrichia sp._oral_taxon_223						0.02							0.01				0.02									0.01			0.06	0.07	0.06
Fusobacteria	Leptotrichia sp._oral_taxon_417																																0.02
Fusobacteria	Leptotrichia unclassified at species level	0.02	0.05							0.02																							0.02
Fusobacteria	Leptotrichiaceae unclassified at genus level	0.18	0.11							0.48	0.21		0.01					0.65	0.22			0.02		0.03
Fusobacteria	Sneathia sanguinegens									0.02																							0.03	0.04			0.03
GN02	GN02_[C-2][O-2]{F-2][G-2] sp._oral_taxon_873																	0.02
Proteobacteria	Aggregatibacter actinomycetemcomitans	0.02																0.02	0.03
Proteobacteria	Aggregatibacter paraphrophilus	0.07	0.09	0.03	0.03				0.02	0.02	0.05							0.05	0.14			0.02				0.02
Proteobacteria	Aggregatibacter segnis																																0.02	0.07
Proteobacteria	Aggregatibacter sp._oral_taxon_458	0.02								0.02	0.05								0.01														0.05	0.19
Proteobacteria	Aggregatibacter sp._oral_taxon_512																																0.02
Proteobacteria	Aggregatibacter sp._oral_taxon_513	0.03	0.04								0.02
Proteobacteria	Aggregatibacter sp._oral_taxon_898	0.02
Proteobacteria	Aggregatibacter unclassified at species level		0.11							0.02	0.05							0.02	0.07						0.02	0.07							0.36	0.18				0.01
Proteobacteria	Burkholderia cepacia																															0.02
Proteobacteria	Burkholderiales unclassified at family level											0.03	0.01	0.01					0.03		0.03							0.02				0.02				0.01
Proteobacteria	Campylobacter concisus	0.56	0.42	0.08	0.07	0.18	0.08	0.03		0.18	0.4	0.19	0.11	0.18			0.02	0.33	0.3	0.18	0.17	0.04	0.13	0.03	0.68	0.79	0.76	1.13	1.13	0.18	0.26	0.06	0.63	0.54	0.2	0.14	0.16			0.02
Proteobacteria	Campylobacter curvus						0.12	0.02	0.12						0.05		0.07						0.03	0.1						0.06		0.04						0.01	0.03	0.02
Proteobacteria	Campylobacter gracilis				0.01		0.06	0.13	0.07							0.03	0.02	0.03			0.03		0.02	0.03	0.02		0.01				0.04	0.06		0.01			0.03	0.01	0.05	0.07
Proteobacteria	Campylobacter rectus			0.06	0.12	0.08	0.4	0.96	0.95	0.02		0.06	0.25	0.1	0.23	0.36	0.4	0.02	0.01	0.06	0.14	0.18	0.26	0.29						0.12	0.14	0.08	0.03	0.01	0.03	0.01	0.02	0.04		0.02
Proteobacteria	Campylobacter showae	0.02	0.04				0.02	0.03		0.02			0.03							0.03	0.03	0.02		0.05						0.03	0.05
Proteobacteria	Campylobacter sp._oral_taxon_044																									0.02
Proteobacteria	Campylobacter unclassified at species level	0.08	0.13		0.09	0.1				0.07	0.04	0.51	0.34	0.45	0.08	0.13		0.05	0.1	0.19	0.33	0.25	0.07	0.03		0.05		0.02						0.06	0.05	0.08	0.07		0.05
Proteobacteria	Cardiobacterium hominis	0.02								0.02	0.04								0.07							0.02							0.03	0.01
Proteobacteria	Cardiobacterium valvulum		0.02								0.02								0.01							0.02								0.01
Proteobacteria	Desulfobulbus sp._oral_taxon_041										0.02													0.03					0.03		0.04	0.12			0.05	0.01	0.03		0.05	0.03
Proteobacteria	Desulfomicrobium orale		0.02		0.01	0.07		0.11	0.03	0.02			0.01		0.03		0.02	0.02				0.04	0.05	0.05
Proteobacteria	Desulfovibrio fairfieldensis																																			0.01		0.03	0.05
Proteobacteria	Desulfovibrio unclassified at species level																																	0.01	0.02		0.03	0.04
Proteobacteria	Eikenella corrodens		0.02			0.02				0.02				0.01					0.03	0.01	0.02			0.02		0.02								0.03
Proteobacteria	Enterobacter hormaechei													0.03										0.02					0.02						0.02	0.01	0.02
Proteobacteria	Enterobacteriaceae unclassified							0.02	0.03			0.02	0.27	0.03																					0.02	0.09		0.19	0.07
Proteobacteria	Gammaproteobacteria unclassified at order level					0.02						0.03			0.03
Proteobacteria	Haemophilus aegyptius																								0.02	0.02
Proteobacteria	Haemophilus parainfluenzae	11.34	24.21	0.27	0.35	0.17	0.18	0.02	0.05	1.89	8.92	0.32	0.37	0.4	0.13	0.23		6.03	8.8	0.84	0.47	0.2	0.18	0.25	1.05	1.73	0.09	0.1	0.35		0.09		3.6	5.51	0.62	0.26	0.28	0.1	0.18	0.17
Proteobacteria	Haemophilus sp._oral_taxon_035		0.02							0.02	0.25								0.03	0.04				0.02									0.11	0.22
Proteobacteria	Haemophilus sp._oral_taxon_908																																	0.01
Proteobacteria	Haemophilus unclassified at species level	0.2	0.27							0.11	0.04							0.35	0.32		0.05				0.06	0.05							0.16	0.1			0.02
Proteobacteria	Kingella denitrificans																																0.08	0.13
Proteobacteria	Kingella oralis	0.07	0.04	0.02							0.09							0.05	0.12						0.02	0.02							0.03	0.06				0.01
Proteobacteria	Klebsiella pneumoniae																					0.06
Proteobacteria	Lautropia mirabilis	0.05	0.05							0.33	0.61							0.14	0.09		0.02	0.04			0.04	0.08							0.33	0.64	0.03	0.04	0.02	0.01	0.02
Proteobacteria	Neisseria bacilliformis	0.02	0.02							0.02	0.05							0.02	0.04							0.08
Proteobacteria	Neisseria elongata	0.07	0.15							0.06	0.16			0.03				0.09	0.13			0.02											0.22	0.35				0.01
Proteobacteria	Neisseria flava	0.02	0.11							0.18	0.23							0.02	0.06							0.35			0.05				0.02
Proteobacteria	Neisseria flavescens																																	0.01
Proteobacteria	Neisseria oralis																		0.03							0.02							0.13	0.01
Proteobacteria	Neisseria sp._oral_taxon_018		0.02																														0.03	0.04
Proteobacteria	Neisseria sp._oral_taxon_020																																0.02	0.01
Proteobacteria	Neisseria subflava	0.05	0.13																0.04			0.02
Proteobacteria	Neisseria unclassified at species level	13.21	14.75	0.02		0.02			0.02	4.55	7.81			0.01	0.05		0.02	6.92	13.56			0.31			0.84	1.06							12.79	21.94		0.01	0.12	0.25	0.02
Proteobacteria	Neisseriaceae unclassified at genus level																																0.03	0.03
Proteobacteria	Ottowia sp._oral_taxon_894									0.02	0.02							0.02								0.02
Proteobacteria	Pasteurellaceae unclassified at genus level	4.01	1.89	1	1.12	0.8	0.2	0.15	0.3	10.11	6.23	0.52	0.3	0.22	0.38	0.07	0.14	2.51	4.24	1.84	0.93	0.59	0.12	0.16	0.32	0.45	0.33	0.3	0.33	0.06	0.14	0.04	1.08	1.32	0.23	0.21	0.07	0.01	0.03	0.05
Proteobacteria	Proteobacteria unclassified at class level			0.03	0.01	0.07							0.03	0.03				0.02			0.03			0.02				0.02	0.05			0.02			0.02	0.01
Proteobacteria	Pseudomonas fluorescens																								0.02
Proteobacteria	Simonsiella muelleri																																	0.01
Spirochaetes	Treponema denticola					0.03		0.05	0.03					0.01			0.02							0.05							0.02	0.06
Spirochaetes	Treponema maltophilum														0.03		0.02						0.07	0.26						0.03	0.02	0.02		0.01		0.01				0.03
Spirochaetes	Treponema socranskii																																	0.01
Spirochaetes	Treponema socranskii_ss_buccale																						0.03	0.02								0.02							0.02	0.02
Spirochaetes	Treponema sp._oral_taxon_237																																0.02	0.01
Spirochaetes	Treponema sp._oral_taxon_262																																	0.01
Spirochaetes	Treponema sp._oral_taxon_263																																0.05
Spirochaetes	Treponema sp._oral_taxon_270																	0.03
Spirochaetes	Treponema unclassified at species level	0.02	0.02														0.02							0.03									0.06	0.01
SR1	SR1_[C-1][O-1][F-1][G-1] sp._oral_taxon_345																	0.02															0.03	0.03
SR1	SR1_[C-1][O-1][F-1][G-1] sp._oral_taxon_874									0.04								0.02															0.03	0.03
SR1	SR1_[C-1][O-1][F-1][G-1] sp._oral_taxon_875																		0.03														0.03	0.01			0.03
Synergistetes	Fretibacterium fastidiosum			0.11	0.15	0.18	0.56	1.46	2.42		0.02	0.02	0.07	0.09	1.43	0.76	3.44			0.04	0.06	1.29	1.73	3.69			0.11	0.07	0.12	2.84	3.21	6.24	0.03	0.01	0.22	0.29	0.49	0.76	1	2.38
Synergistetes	Fretibacterium sp._oral_taxon_359				0.01																					0.02			0.02	0.03		0.04				0.01
Synergistetes	Fretibacterium sp._oral_taxon_360																			0.01			0.03	0.02				0.02				0.04
Synergistetes	Fretibacterium sp._oral_taxon_361																																				0.02
Synergistetes	Fretibacterium sp._oral_taxon_362																															0.02
Synergistetes	Fretibacterium unclassified at species level			0.05	0.01	0.02	0.03	0.05	0.07						0.03	0.1	0.04	0.02				0.04		0.11		0.02					0.02	0.06
Synergistetes	Pyramidobacter piscolens																																		6.85	3.63	2.27	36.59	27.84	26.07
Tenericutes	Mycoplasma faucium										0.04							0.03	0.03		0.02												0.05	0.03		0.01
Tenericutes	Mycoplasma orale																															0.02
Tenericutes	Mycoplasma salivarium						0.02	0.03					0.01				0.02	0.02		0.03			0.02									0.06			0.03	0.04
TM7	TM7_[C-1][O-1][F-1][G-1] sp._oral_taxon_346										0.02
TM7	TM7_[C-1][O-1][F-1][G-1] sp._oral_taxon_352	0.12	0.15	0.06	0.03			0.02	0.03	0.26	0.16			0.01		0.03		0.12	0.03	0.03					0.38	0.28	0.1	0.12	0.12		0.05	0.06	0.19	0.1		0.01
TM7	TM7_[C-1][O-1][F-1][G-3] sp._oral_taxon_351		0.02	0.05	0.11	0.1	0.03	0.03	0.07	0.04		0.05	0.07	0.01			0.02		0.03	0.04	0.08	0.02	0.02		0.04	0.13	0.11	0.03	0.05	0.03	0.02				0.03	0.07	0.02	0.01	0.03	0.02
TM7	TM7_[C-1][O-1][F-1][G-4] sp._oral_taxon_355								0.03																													0.01	0.07	0.03
	unclassified at phylum level													0.01				0.02					0.02											0.01				0.01		0.02
		100	100	100	100	100	100	100	100	100	100	100	100	100	100	100	100	100	100	100	100	100	100	100	100	100	100	100	100	100	100	100	100	100	100	100	100	100	100	100
